# Supplementary material for: Driving innovations in cancer research through spatial metabolomics: a bibliometric review of trends and hotspot
Source: Front Immunol. 2025 Jun 10;16:1589943. doi: 10.3389/fimmu.2025.1589943 (PMC12185457; doi:10.3389/fimmu.2025.1589943)
Supplement: Supplementary file 1 [file DataSheet1.csv]

Original Term	Standardized Keyword	Merging Rule
spatial metabolomics	spatial metabolomics	Primary standardized term
metabolic imaging	spatial metabolomics	Merged under spatial metabolomics
mass spectrometry imaging	MSI-based metabolomics	Unified for consistency
MSI	MSI-based metabolomics	Abbreviation standardized
lung carcinoma	lung cancer metabolomics	Grouped under lung cancer terms
lung adenocarcinoma	lung cancer metabolomics	Grouped under lung cancer terms
acute myeloid leukemia	acute myeloid leukemia	No change
adenocarcinoma	adenocarcinoma	No change
adjuvant chemotherapy	adjuvant chemotherapy	No change
adrenal glands	adrenal glands	No change
air -flow assisted desorption electrospray	air -flow assisted desorption electrospray	No change
air-flow assisted ionization	air-flow assisted ionization	No change
airflow-assisted ionization	airflow-assisted ionization	No change
akkermansia muciniphila (akk)	akkermansia muciniphila (akk)	No change
alzheimer's disease	alzheimer's disease	No change
ambient mass spectrometry imaging	spatial metabolomics	Standardized under spatial metabolomics technology
amino acid metabolism	amino acid metabolism	No change
anlotinib	anlotinib	No change
artificial intelligence	artificial intelligence	No change
atmospheric pressure	atmospheric pressure	No change
b cells	b cells	No change
bioenergetic profiles	bioenergetic profiles	No change
biomarker discovery	biomarker discovery	No change
biomarkers	biomarkers	No change
bone marrow	bone marrow	No change
brain	brain	No change
brain cancer	cancer-related keyword	Grouped under cancer-related terms
breast cancer	cancer-related keyword	Grouped under cancer-related terms
breast cancer cell spheroids	cancer-related keyword	Grouped under cancer-related terms
cancer	cancer-related keyword	Grouped under cancer-related terms
cancer cachexia patients	cancer-related keyword	Grouped under cancer-related terms
cancer cell plasticity	cancer-related keyword	Grouped under cancer-related terms
cancer ecology	cancer-related keyword	Grouped under cancer-related terms
cancer metabolism	cancer-related keyword	Grouped under cancer-related terms
cancer research	cancer-related keyword	Grouped under cancer-related terms
cancer stem	cancer-related keyword	Grouped under cancer-related terms
cancer-associated fibroblast	cancer-related keyword	Grouped under cancer-related terms
car-t	car-t	No change
casper zebrafish	casper zebrafish	No change
catch	catch	No change
cd57	cd57	No change
cell membrane	cell membrane	No change
cell-type deconvolution	cell-type deconvolution	No change
cellomics	cellomics	No change
cervical cancer	cancer-related keyword	Grouped under cancer-related terms
checkpoint blockade	checkpoint blockade	No change
chemical cartography	chemical cartography	No change
chemical imaging	spatial metabolomics	Standardized under spatial metabolomics technology
chemokine signature	chemokine signature	No change
chemoproteomics	chemoproteomics	No change
chemoresistance	chemoresistance	No change
chemotherapy-induce cachexia	chemotherapy-induce cachexia	No change
circulating tumour cell	cancer-related keyword	Grouped under cancer-related terms
colon cancer	cancer-related keyword	Grouped under cancer-related terms
colonic epithelium	colonic epithelium	No change
colorectal cancer	cancer-related keyword	Grouped under cancer-related terms
coumarin	coumarin	No change
crc	crc	No change
creatine	creatine	No change
crosstalk	crosstalk	No change
crotonyl coenzyme a	crotonyl coenzyme a	No change
cvd	cvd	No change
cytof	cytof	No change
data imputation	data imputation	No change
data processing	data processing	No change
deep learning	deep learning	No change
desi	desi	No change
desi mass spectrometry imaging	spatial metabolomics	Standardized under spatial metabolomics technology
desi-ims	desi-ims	No change
device integration	device integration	No change
diabetes	diabetes	No change
diagnostics of cachexia	diagnostics of cachexia	No change
digital pathology	digital pathology	No change
digital twin	digital twin	No change
dimensionality reduction	dimensionality reduction	No change
disease diagnostics	disease diagnostics	No change
disease microenvironment	disease microenvironment	No change
disease progression	disease progression	No change
dopamine receptors	dopamine receptors	No change
drug-target interactions	drug-target interactions	No change
embryogenesis	embryogenesis	No change
energy metabolism	energy metabolism	No change
enhancedgrowth	enhancedgrowth	No change
epigenetics	epigenetics	No change
esophageal cancer	cancer-related keyword	Grouped under cancer-related terms
eyelid infiltrative basal cell carcinoma	eyelid infiltrative basal cell carcinoma	No change
fxr	fxr	No change
gametogenesis	gametogenesis	No change
gastric cancer	cancer-related keyword	Grouped under cancer-related terms
gastric cancer (gc)	cancer-related keyword	Grouped under cancer-related terms
gastrointestinal neoplasms	gastrointestinal neoplasms	No change
gene expression	gene expression	No change
generative ai	generative ai	No change
genitourinary	genitourinary	No change
genomics	genomics	No change
glioblastoma	glioblastoma	No change
glioma	glioma	No change
glycans	glycans	No change
glycolysis	glycolysis	No change
gut microbiota	gut microbiota	No change
hematopoiesis	hematopoiesis	No change
hepatocellular carcinoma	hepatocellular carcinoma	No change
heterogeneity	heterogeneity	No change
high-coverage	high-coverage	No change
hybrid ionization source	hybrid ionization source	No change
hyperaldosteronism	hyperaldosteronism	No change
hypoxia	hypoxia	No change
image analysis	image analysis	No change
image-guided spatially resolved single cell sequencing	spatial metabolomics	Standardized under spatial metabolomics technology
imaging	spatial metabolomics	Standardized under spatial metabolomics technology
imaging mass spectrometry	spatial metabolomics	Standardized under spatial metabolomics technology
imaging mass spectrometry (ims)	spatial metabolomics	Standardized under spatial metabolomics technology
imaging-based spatial profiling	spatial metabolomics	Standardized under spatial metabolomics technology
immune infiltration	immune-related keyword	Grouped under immune-related terms
immune resistance	immune-related keyword	Grouped under immune-related terms
immune-microenvironment	immune-related keyword	Grouped under immune-related terms
immunoflorescence	immunoflorescence	No change
immunology	immunology	No change
immunotherapy	immunotherapy	No change
in situ pathology diagnosis	in situ pathology diagnosis	No change
in vivo lung chemo-perfusion	in vivo lung chemo-perfusion	No change
in-depthanatomical profiling	in-depthanatomical profiling	No change
inter-organ cross-talk	inter-organ cross-talk	No change
intercellular signaling	intercellular signaling	No change
intratumoral microbiome	cancer-related keyword	Grouped under cancer-related terms
ionization	ionization	No change
isocitrate dehydrogenase	isocitrate dehydrogenase	No change
joint analysis of single-cell and spatial data	spatial metabolomics	Standardized under spatial metabolomics technology
la-icp-ms	la-icp-ms	No change
labelled isotope tracing	labelled isotope tracing	No change
large data analysis	large data analysis	No change
laser capture microdissection	laser capture microdissection	No change
light-sheet fluorescence microscopy	light-sheet fluorescence microscopy	No change
lipid metabolism	lipidomics	Grouped under lipidomics
lipidomics	lipidomics	Grouped under lipidomics
lipids	lipidomics	Grouped under lipidomics
liver cancer	cancer-related keyword	Grouped under cancer-related terms
liver cirrhosis	liver cirrhosis	No change
liver disease	liver disease	No change
lung	lung	No change
machine learning	machine learning	No change
maldi	maldi	No change
maldi mass spectrometry imaging	spatial metabolomics	Standardized under spatial metabolomics technology
maldi-ims	maldi-ims	No change
maldi-ms imaging	spatial metabolomics	Standardized under spatial metabolomics technology
maldi-tof	maldi-tof	No change
mantle cell lymphoma (mcl)	mantle cell lymphoma (mcl)	No change
masld	masld	No change
mass spectro-microtomography	mass spectro-microtomography	No change
mass spectrometry	spatial metabolomics	Standardized under spatial metabolomics technology
mass spectrometry imaging	spatial metabolomics	Standardized under spatial metabolomics technology
mass spectrometryimaging	spatial metabolomics	Standardized under spatial metabolomics technology
matrix selection	matrix selection	No change
mechanism of action	mechanism of action	No change
membrane-mediated imprinting	membrane-mediated imprinting	No change
metabolic alterations	metabolomics	Grouped under metabolomics-related terms
metabolic disorder	metabolomics	Grouped under metabolomics-related terms
metabolic reprogramming	metabolomics	Grouped under metabolomics-related terms
metabolism reprogramming	metabolism reprogramming	No change
metabolite identification	metabolomics	Grouped under metabolomics-related terms
metabolites	metabolomics	Grouped under metabolomics-related terms
metabolites and lipids	metabolomics	Grouped under metabolomics-related terms
metabolomics	metabolomics	Grouped under metabolomics-related terms
metabolomics classifier	metabolomics	Grouped under metabolomics-related terms
metallomics	metallomics	No change
metastasis	metastasis	No change
metasurface	metasurface	No change
microenvironment	microenvironment	No change
microsatellite instability	microsatellite instability	No change
microscopy	microscopy	No change
mitochondria	mitochondria	No change
molecular diagnosis model	molecular diagnosis model	No change
molecular docking	molecular docking	No change
molecular imaging	spatial metabolomics	Standardized under spatial metabolomics technology
morphometry	morphometry	No change
mri	mri	No change
multi-omics	multi-omics	No change
multicellular tumor spheroids	cancer-related keyword	Grouped under cancer-related terms
multiomics	multiomics	No change
multiplexed barcoding	multiplexed barcoding	No change
multiplexed data	multiplexed data	No change
multiplexed imaging	spatial metabolomics	Standardized under spatial metabolomics technology
multiplexed single-cell data	single-cell omics	Grouped under single-cell omics
mxene	mxene	No change
n-glycans	n-glycans	No change
n-glycomics	n-glycomics	No change
n-glycosylation	n-glycosylation	No change
nafld	nafld	No change
nanometer resolution imaging	spatial metabolomics	Standardized under spatial metabolomics technology
nanoparticles	nanoparticles	No change
natural products	natural products	No change
neoadjuvant chemotherapy	neoadjuvant chemotherapy	No change
network pharmacology	network pharmacology	No change
neuroendocrine	neuroendocrine	No change
neuroscience	neuroscience	No change
neutrophil	neutrophil	No change
neutrophils	neutrophils	No change
next generation sequencing	next generation sequencing	No change
ngs-based spatial profiling	spatial metabolomics	Standardized under spatial metabolomics technology
niche	niche	No change
niches	niches	No change
non-small cell lung cancer	cancer-related keyword	Grouped under cancer-related terms
notum	notum	No change
nsclc	nsclc	No change
obesity	obesity	No change
omics analysis	omics analysis	No change
oncology	oncology	No change
optical biosensing	optical biosensing	No change
oral squamous cell carcinoma	oral squamous cell carcinoma	No change
oral squamous cell carcinoma (oscc)	oral squamous cell carcinoma (oscc)	No change
oral submucous fibrosis (osf)	oral submucous fibrosis (osf)	No change
oxidative phosphorylation	oxidative phosphorylation	No change
oxidative stress	oxidative stress	No change
pathology	pathology	No change
peucedanum decursivum (miq.) maxim	peucedanum decursivum (miq.) maxim	No change
plasma cell	plasma cell	No change
point-of-care testing	point-of-care testing	No change
polyamine metabolism	polyamine metabolism	No change
pregnancy	pregnancy	No change
probe-based spatial profiling	spatial metabolomics	Standardized under spatial metabolomics technology
prostate cancer	cancer-related keyword	Grouped under cancer-related terms
proteomic	proteomic	No change
proteomics	proteomics	No change
pulmonary metastases	pulmonary metastases	No change
quantum dots	quantum dots	No change
rack1	rack1	No change
radiomics	radiomics	No change
rapid histopathological diagnosis	rapid histopathological diagnosis	No change
rare cancer	cancer-related keyword	Grouped under cancer-related terms
rare cancers	cancer-related keyword	Grouped under cancer-related terms
rare cells	rare cells	No change
red meat diet	red meat diet	No change
reference mapping	reference mapping	No change
region-based profiling	region-based profiling	No change
renal cancer	cancer-related keyword	Grouped under cancer-related terms
renal cell carcinoma	renal cell carcinoma	No change
reproduction	reproduction	No change
rna	transcriptomics	Grouped under transcriptomics-related terms
rna-sequencing	transcriptomics	Grouped under transcriptomics-related terms
scm-omics	scm-omics	No change
scrna-seq	single-cell omics	Grouped under single-cell omics
secondary ion mass spectrometry	spatial metabolomics	Standardized under spatial metabolomics technology
shenqi fuzheng injection	shenqi fuzheng injection	No change
silicon nanowires	silicon nanowires	No change
sims	sims	No change
single cell	single cell	No change
single cell and spatial omics	spatial metabolomics	Standardized under spatial metabolomics technology
single cell sequencing	single cell sequencing	No change
single cell technologies	single cell technologies	No change
single cell transcriptomics	transcriptomics	Grouped under transcriptomics-related terms
single cells	single cells	No change
single-cell analysis	single-cell omics	Grouped under single-cell omics
single-cell metabolomics	metabolomics	Grouped under metabolomics-related terms
single-cell resolution	single-cell omics	Grouped under single-cell omics
single-cell rna sequencing	single-cell omics	Grouped under single-cell omics
single-cell rna-seq	single-cell omics	Grouped under single-cell omics
single-cell sequencing	single-cell omics	Grouped under single-cell omics
slc6a8	slc6a8	No change
sm-omics	sm-omics	No change
small molecule-drug conjugate	small molecule-drug conjugate	No change
soft tissue sarcoma	soft tissue sarcoma	No change
solid-phase microextraction (spme) microprobes	solid-phase microextraction (spme) microprobes	No change
spatial	spatial metabolomics	Standardized under spatial metabolomics technology
spatial analysis	spatial metabolomics	Standardized under spatial metabolomics technology
spatial genomics	spatial metabolomics	Standardized under spatial metabolomics technology
spatial heterogeneity	spatial metabolomics	Standardized under spatial metabolomics technology
spatial metabolome	spatial metabolomics	Standardized under spatial metabolomics technology
spatial metabolomics	spatial metabolomics	Standardized under spatial metabolomics technology
spatial metabolomics technology	spatial metabolomics	Standardized under spatial metabolomics technology
spatial multi-omics	spatial metabolomics	Standardized under spatial metabolomics technology
spatial omics	spatial metabolomics	Standardized under spatial metabolomics technology
spatial omics technologies	spatial metabolomics	Standardized under spatial metabolomics technology
spatial prior	spatial metabolomics	Standardized under spatial metabolomics technology
spatial proteomics	spatial metabolomics	Standardized under spatial metabolomics technology
spatial sequencing	spatial metabolomics	Standardized under spatial metabolomics technology
spatial transcriptomics	spatial metabolomics	Standardized under spatial metabolomics technology
spatial transcriptomics (st)	spatial metabolomics	Standardized under spatial metabolomics technology
spatially resolved metabolomics	spatial metabolomics	Standardized under spatial metabolomics technology
spatially resolved transcriptomics	spatial metabolomics	Standardized under spatial metabolomics technology
spatiotemporal transcriptomics	transcriptomics	Grouped under transcriptomics-related terms
squamous cell carcinoma	squamous cell carcinoma	No change
sunitinib	sunitinib	No change
targeted therapies	targeted therapies	No change
targeted tumor therapy	cancer-related keyword	Grouped under cancer-related terms
taurine	taurine	No change
tca cycle	tca cycle	No change
temporal-spatial information	spatial metabolomics	Standardized under spatial metabolomics technology
tertiary lymphoid structure	tertiary lymphoid structure	No change
tertiary lymphoid structures	tertiary lymphoid structures	No change
therapeutic approach	therapeutic approach	No change
three-dimensional imaging	spatial metabolomics	Standardized under spatial metabolomics technology
three-dimensional spatial omics	spatial metabolomics	Standardized under spatial metabolomics technology
timstof	timstof	No change
tissue clearing	tissue clearing	No change
tissue heterogeneity	tissue heterogeneity	No change
transcriptomic	transcriptomic	No change
transcriptomics	transcriptomics	Grouped under transcriptomics-related terms
translational cancer research	cancer-related keyword	Grouped under cancer-related terms
triclosan	triclosan	No change
triple-negative breast cancer	cancer-related keyword	Grouped under cancer-related terms
tumor	cancer-related keyword	Grouped under cancer-related terms
tumor diagnosis	cancer-related keyword	Grouped under cancer-related terms
tumor ecosystem	cancer-related keyword	Grouped under cancer-related terms
tumor heterogeneity	cancer-related keyword	Grouped under cancer-related terms
tumor immune infiltration	cancer-related keyword	Grouped under cancer-related terms
tumor immune microenvironment	cancer-related keyword	Grouped under cancer-related terms
tumor metabolism	cancer-related keyword	Grouped under cancer-related terms
tumor microenvironment	cancer-related keyword	Grouped under cancer-related terms
tumor microenvironment (tme)	cancer-related keyword	Grouped under cancer-related terms
tumor mutational burden	cancer-related keyword	Grouped under cancer-related terms
tumor-associated macrophage	cancer-related keyword	Grouped under cancer-related terms
tumor-immune microenvironment	cancer-related keyword	Grouped under cancer-related terms
tumor-immune microenvironment (time)	cancer-related keyword	Grouped under cancer-related terms
tumor-infiltrating leukocytes	cancer-related keyword	Grouped under cancer-related terms
tumour boundary	cancer-related keyword	Grouped under cancer-related terms
tumour cell behaviour	cancer-related keyword	Grouped under cancer-related terms
tumour microenvironment	cancer-related keyword	Grouped under cancer-related terms
tumour of the kidney	cancer-related keyword	Grouped under cancer-related terms
tumour subtyping	cancer-related keyword	Grouped under cancer-related terms
urological cancer	cancer-related keyword	Grouped under cancer-related terms
visium hd	visium hd	No change
whole-body level	whole-body level	No change
zonal hepatotoxicity	zonal hepatotoxicity	No change
